# Supplementary material for: Two psammophilic noctuids newly associated with beach plum, Prunus maritima (Rosaceae): The Dune Noctuid (Sympistis riparia) and Coastal Heathland Cutworm (Abagrotis benjamini) in Northeastern North America (Lepidoptera, Noctuidae)
Source: Zookeys. 2017 Mar 14;(661):61–89. doi: 10.3897/zookeys.661.10867 (PMC5539367; doi:10.3897/zookeys.661.10867)
Supplement: XML Treatment for Abagrotis benjamini [file zookeys.661.10867-treatment1.xml]

<!DOCTYPE tp:taxon-treatment
  PUBLIC "-//TaxonX//DTD Taxonomic Treatment Publishing DTD v0 20100105//EN" "tax-treatment-NSO.dtd">
<tp:taxon-treatment xmlns:tp="http://www.plazi.org/taxpub"><tp:treatment-meta><kwd-group><label>Taxon classification</label><kwd><named-content xmlns:xlink="http://www.w3.org/1999/xlink" content-type="kingdom">Animalia</named-content></kwd><kwd><named-content xmlns:xlink="http://www.w3.org/1999/xlink" content-type="order">Lepidoptera</named-content></kwd><kwd><named-content xmlns:xlink="http://www.w3.org/1999/xlink" content-type="family">Noctuidae</named-content></kwd></kwd-group><mixed-citation publication-type="journal"><person-group><name><surname>Goldstein</surname><given-names>Paul Z.</given-names></name><name><surname>Nelson</surname><given-names>Michael W.</given-names></name></person-group><article-title>Two psammophilic noctuids newly associated with beach plum, <italic><tp:taxon-name><tp:taxon-name-part taxon-name-part-type="genus">Prunus</tp:taxon-name-part> <tp:taxon-name-part taxon-name-part-type="species">maritima</tp:taxon-name-part></tp:taxon-name></italic> (<tp:taxon-name><tp:taxon-name-part taxon-name-part-type="family">Rosaceae</tp:taxon-name-part></tp:taxon-name>): The Dune Noctuid (<italic><tp:taxon-name><tp:taxon-name-part taxon-name-part-type="genus">Sympistis</tp:taxon-name-part> <tp:taxon-name-part taxon-name-part-type="species">riparia</tp:taxon-name-part></tp:taxon-name></italic>) and Coastal Heathland Cutworm (<italic><tp:taxon-name><tp:taxon-name-part taxon-name-part-type="genus">Abagrotis</tp:taxon-name-part> <tp:taxon-name-part taxon-name-part-type="species">benjamini</tp:taxon-name-part></tp:taxon-name></italic>) in Northeastern North America (<tp:taxon-name><tp:taxon-name-part taxon-name-part-type="order">Lepidoptera</tp:taxon-name-part></tp:taxon-name>, <tp:taxon-name><tp:taxon-name-part taxon-name-part-type="family">Noctuidae</tp:taxon-name-part></tp:taxon-name>)</article-title><source>Zookeys</source><day>14</day><month>3</month><year>2017</year><volume>2017</volume><issue>661</issue><fpage>61</fpage><lpage>89</lpage><pub-id pub-id-type="doi">10.3897/zookeys.661.10867</pub-id></mixed-citation></tp:treatment-meta><tp:nomenclature><tp:taxon-name>
              <tp:taxon-name-part taxon-name-part-type="genus">Abagrotis</tp:taxon-name-part>
              <tp:taxon-name-part taxon-name-part-type="species">benjamini</tp:taxon-name-part>
            </tp:taxon-name><tp:taxon-authority>Franclemont</tp:taxon-authority><tp:taxon-status xmlns:xlink="http://www.w3.org/1999/xlink" xlink:type="simple">stat. rev.</tp:taxon-status></tp:nomenclature><tp:treatment-sec sec-type="material" id="SECID0ET2BG"><title>Material examined.</title><p>
              <bold>Type material</bold> (<italic><tp:taxon-name><tp:taxon-name-part taxon-name-part-type="genus">Abagrotis</tp:taxon-name-part> <tp:taxon-name-part taxon-name-part-type="species">crumbi</tp:taxon-name-part> <tp:taxon-name-part taxon-name-part-type="subspecies">benjamini</tp:taxon-name-part></tp:taxon-name></italic> Franclemont, 1955)</p><!--PageBreak--><p>Holotype. (Fig. <xref ref-type="fig" rid="F16">16a, b</xref>). <bold>New York</bold>: E.N.Y. 7.17.00; Collection BrklynMus; Acc. 17,151; ♂ Gen. #1203 F.H.B. 17 July 1935; HOLOTYPE <italic><tp:taxon-name><tp:taxon-name-part taxon-name-part-type="genus">Abagrotis</tp:taxon-name-part> <tp:taxon-name-part taxon-name-part-type="species">crumbi</tp:taxon-name-part> <tp:taxon-name-part taxon-name-part-type="subspecies">benjamini</tp:taxon-name-part></tp:taxon-name></italic> J.G. Franclemont.</p><fig id="F16" position="float" orientation="portrait"><label>Figure 16.</label><caption><p>Holotype of <tp:taxon-name><tp:taxon-name-part taxon-name-part-type="genus">Abagrotis</tp:taxon-name-part> <tp:taxon-name-part taxon-name-part-type="species">crumbi</tp:taxon-name-part> <tp:taxon-name-part taxon-name-part-type="infraspecific-rank">race</tp:taxon-name-part> <tp:taxon-name-part taxon-name-part-type="race">benjamini</tp:taxon-name-part></tp:taxon-name> Franclemont. <bold>a</bold> Dorsal <bold>b</bold> Ventral. Scale bars: 1 cm (Photos B. Proshek).</p></caption><graphic xmlns:xlink="http://www.w3.org/1999/xlink" xlink:href="zookeys-661-061-g016.jpg" position="float" orientation="portrait" xlink:type="simple" id="oo_126677.jpg"/></fig><p>Slide labels [Paratypes]: (Fig. <xref ref-type="fig" rid="F22">22a, b</xref>) <named-content xmlns:xlink="http://www.w3.org/1999/xlink" content-type="dwc:institutional_code" xlink:type="simple">USNM</named-content> 36838 ♂; ♂ Gen. #1202 <italic><tp:taxon-name><tp:taxon-name-part taxon-name-part-type="genus">Lampra</tp:taxon-name-part> <tp:taxon-name-part taxon-name-part-type="species">crumbi</tp:taxon-name-part></tp:taxon-name></italic> n. sp. var. E.N.Y. A.C. Weeks 7.17.00 Coll. Brklyn Mus. F.H.B. 17 July 1935. Paratypes (2 of 5♂, 3 of 3♀ designated by Franclemont): <bold>New York</bold>: East New York (2♂, 1♀). <bold>Connecticut</bold>: East River (1♀). <bold>Location uncertain</bold>: “Collection J.B. Smith” (1♀).</p></tp:treatment-sec><tp:treatment-sec sec-type="material" id="SECID0E65BG"><title>Other material examined.</title><p>(not including ~13 with DNA barcodes pending)</p><p>
              <bold>MASSACHUSETTS</bold> (28♂, 18♀): <bold>Edgartown</bold> (1♂, 2♀): Katama Plain <named-content xmlns:xlink="http://www.w3.org/1999/xlink" content-type="dwc:verbatimCoordinates" xlink:type="simple"><named-content content-type="geo-json" specific-use="{&#34;type&#34;:&#34;Point&#34;,&#34;coordinates&#34;:[-70.520933,41.357867]}" id="NCID0EN6BG" xlink:type="simple">41°21.472'N, 70°31.256'W</named-content></named-content>, 19 June 2010 (1♂); Wintucket Cove frost bottom 24 July 1991 (1♀); Felix Neck Wildlife Sanctuary 7 VII 1989 P.Z. Goldstein, leg. (1♀). <bold>Aquinnah</bold> (22♂, 15♀): East Pasture Road, <named-content xmlns:xlink="http://www.w3.org/1999/xlink" content-type="dwc:verbatimCoordinates" xlink:type="simple"><named-content content-type="geo-json" specific-use="{&#34;type&#34;:&#34;Point&#34;,&#34;coordinates&#34;:[-70.787467,41.341567]}" id="NCID0EX6BG" xlink:type="simple">41°20.494'N, 70°47.248'W</named-content></named-content>, @ UV Trap: 30 June 2013 (1♂, 1♀); 1 July 2011 (1♂); 15 July 2011 (1♂); off Moshup Trail/E. of Moshup Trail, <named-content xmlns:xlink="http://www.w3.org/1999/xlink" content-type="dwc:verbatimCoordinates" xlink:type="simple"><named-content content-type="geo-json" specific-use="{&#34;type&#34;:&#34;Point&#34;,&#34;coordinates&#34;:[-70.810698,41.324894]}" id="NCID0EAAAI" xlink:type="simple">41.324894, -70.810698</named-content></named-content> / <named-content xmlns:xlink="http://www.w3.org/1999/xlink" content-type="dwc:verbatimCoordinates" xlink:type="simple"><named-content content-type="geo-json" specific-use="{&#34;type&#34;:&#34;Point&#34;,&#34;coordinates&#34;:[-70.810694,41.324889]}" id="NCID0EIAAI" xlink:type="simple">41°19'29.6'N, 70°48'38.5'W</named-content></named-content> (7♂, 7♀): 17 vii 2003 (3♂, 1♀) [<named-content xmlns:xlink="http://www.w3.org/1999/xlink" content-type="dwc:institutional_code" xlink:type="simple">USNM</named-content> Dissection #s 148015♂; 148029♂ (Fig. <xref ref-type="fig" rid="F23">23</xref>); 148031♂]; 17 July 2015 (1♀) Barcode of Life DNA voucher specimen SampleID CCDB-28975-E01 BOLD Proc ID LNAUU 1474-15; <named-content xmlns:xlink="http://www.w3.org/1999/xlink" content-type="dwc:institutional_code" xlink:type="simple">USNM</named-content> Dissection #148022♀; 31 July 2014 (1♀); 17 July 2003 (3♂, 4♀); <named-content xmlns:xlink="http://www.w3.org/1999/xlink" content-type="dwc:verbatimCoordinates" xlink:type="simple"><named-content content-type="geo-json" specific-use="{&#34;type&#34;:&#34;Point&#34;,&#34;coordinates&#34;:[-70.811000,41.323033]}" id="NCID0EBBAI" xlink:type="simple">41°19.382'N, 70°48.66'W</named-content></named-content>, 14 August 2002 (1♂); off Moshup Trail, above Zack’s Cliffs, <named-content xmlns:xlink="http://www.w3.org/1999/xlink" content-type="dwc:verbatimCoordinates" xlink:type="simple"><named-content content-type="geo-json" specific-use="{&#34;type&#34;:&#34;Point&#34;,&#34;coordinates&#34;:[-70.810917,41.323067]}" id="NCID0EJBAI" xlink:type="simple">41°19.384'N, 70°48.655'W</named-content></named-content>, (5♂, 1♀): 10 Sept 2002 (3♂); 8 sept 2011 [<named-content xmlns:xlink="http://www.w3.org/1999/xlink" content-type="dwc:institutional_code" xlink:type="simple">USNM</named-content> Dissection 148028♂] (1♂); 12 Sept 2010 (1♂, 1♀); Lobsterville, <named-content xmlns:xlink="http://www.w3.org/1999/xlink" content-type="dwc:verbatimCoordinates" xlink:type="simple"><named-content content-type="geo-json" specific-use="{&#34;type&#34;:&#34;Point&#34;,&#34;coordinates&#34;:[-70.781806,41.347139]}" id="NCID0EVBAI" xlink:type="simple">41°20'49.7'N, 70°46'54.5'W</named-content></named-content>, (7♂, 6♀): 22 Sept 2012 148026♀ (1♀); 23 August 2012 (2♀); 5 July 2015 148021♂ <ext-link xmlns:xlink="http://www.w3.org/1999/xlink" ext-link-type="uri" xlink:href="http://hol.osu.edu/spmInfo.html?id=USNMENT01203938" xlink:type="simple">USNMENT01203938</ext-link> (1♂); 30 Aug 2014 148019♀ <ext-link xmlns:xlink="http://www.w3.org/1999/xlink" ext-link-type="uri" xlink:href="http://hol.osu.edu/spmInfo.html?id=USNMENT01203918" xlink:type="simple">USNMENT01203918</ext-link> (1♀) (Fig. <xref ref-type="fig" rid="F17">17a, b</xref>); 3 October 2014 148020♀<ext-link xmlns:xlink="http://www.w3.org/1999/xlink" ext-link-type="uri" xlink:href="http://hol.osu.edu/spmInfo.html?id=USNMENT01203909" xlink:type="simple">USNMENT01203909</ext-link> (1♀); 19 July 2012 (3♂, 1♀); 22 Sept 2012 (3♂). <bold>West Tisbury</bold> (5♂, 1♀): Long Point Wildlife Refuge, maritime heathland E. of Long Cove Pond <named-content xmlns:xlink="http://www.w3.org/1999/xlink" content-type="dwc:verbatimCoordinates" xlink:type="simple"><named-content content-type="geo-json" specific-use="{&#34;type&#34;:&#34;Point&#34;,&#34;coordinates&#34;:[-70.631067,41.353867]}" id="NCID0EDCAI" xlink:type="simple">41°21.232'N, 70°37.864'W</named-content></named-content>, (2♂, 1♀) 29 June 2010 @ UV trap (<named-content xmlns:xlink="http://www.w3.org/1999/xlink" content-type="dwc:institutional_code" xlink:type="simple">USNM</named-content> Dissection #s 148030♂; 148056♀; 148016♂); <named-content xmlns:xlink="http://www.w3.org/1999/xlink" content-type="dwc:verbatimCoordinates" xlink:type="simple"><named-content content-type="geo-json" specific-use="{&#34;type&#34;:&#34;Point&#34;,&#34;coordinates&#34;:[-70.600517,41.359517]}" id="NCID0EPCAI" xlink:type="simple">41°21.571'N, 70°36.031'W</named-content></named-content>, 14 June 2010 @ UV trap (1♂); <named-content xmlns:xlink="http://www.w3.org/1999/xlink" content-type="dwc:verbatimCoordinates" xlink:type="simple"><named-content content-type="geo-json" specific-use="{&#34;type&#34;:&#34;Point&#34;,&#34;coordinates&#34;:[-70.600533,41.359533]}" id="NCID0EXCAI" xlink:type="simple">41°21.572'N, 70°36.032'W</named-content></named-content>, 29 August 2010 @ UV trap (1♂); Maritime heath W. of Long Cove Pond <named-content xmlns:xlink="http://www.w3.org/1999/xlink" content-type="dwc:verbatimCoordinates" xlink:type="simple"><named-content content-type="geo-json" specific-use="{&#34;type&#34;:&#34;Point&#34;,&#34;coordinates&#34;:[-70.638800,41.352750]}" id="NCID0E6CAI" xlink:type="simple">41°21.165'N, 70°38.328'W</named-content></named-content>, 10 September 2010 @ UV trap (1♂).</p><fig id="F17" position="float" orientation="portrait"><label>Figure 17.</label><caption><p>
                  <italic><tp:taxon-name><tp:taxon-name-part taxon-name-part-type="genus">Abagrotis</tp:taxon-name-part> <tp:taxon-name-part taxon-name-part-type="species">benjamini</tp:taxon-name-part></tp:taxon-name></italic> Franclemont, Aquinnah, MA. P.Z. Goldstein. <bold>a</bold> Dorsal <bold>b</bold> Ventral. Scale bars: 1 cm (Photos B. Proshek).</p></caption><graphic xmlns:xlink="http://www.w3.org/1999/xlink" xlink:href="zookeys-661-061-g017.jpg" position="float" orientation="portrait" xlink:type="simple" id="oo_126678.jpg"/></fig></tp:treatment-sec><tp:treatment-sec sec-type="diagnosis" id="SECID0EAEAI"><title>Diagnosis.</title><p>Forewing ground color ranging from pale gray brown to, more commonly, a rusty brown, occasionally reddish brown (paprika colored), never dark; both <abbrev xmlns:xlink="http://www.w3.org/1999/xlink" xlink:title="forewing" id="ABBRID0EGEAI" xlink:type="simple">FW</abbrev> and soma more heavily peppered with black scales than in <italic><tp:taxon-name><tp:taxon-name-part taxon-name-part-type="genus">Abagrotis</tp:taxon-name-part> <tp:taxon-name-part taxon-name-part-type="species">nefascia</tp:taxon-name-part></tp:taxon-name></italic>; both fasciae and subterminal line (as dashes on underside, scalloping on upperside) less conspicuous than in <italic><tp:taxon-name><tp:taxon-name-part taxon-name-part-type="genus">Abagrotis</tp:taxon-name-part> <tp:taxon-name-part taxon-name-part-type="species">nefascia</tp:taxon-name-part></tp:taxon-name></italic>. Scobinate patch on vesicae of male genitalia with 12 or fewer denticles, at least two of them markedly larger than others. Female bursa with a single signum.</p><fig id="F18" position="float" orientation="portrait"><label>Figure 18.</label><caption><p>
                  <italic><tp:taxon-name><tp:taxon-name-part taxon-name-part-type="genus">Abagrotis</tp:taxon-name-part> <tp:taxon-name-part taxon-name-part-type="species">benjamini</tp:taxon-name-part></tp:taxon-name></italic> Franclemont, Dartmouth, MA. M.W. Nelson. <bold>a</bold> Dorsal <bold>b</bold> Ventral. Scale bars: 1 cm (Photos B. Proshek).</p></caption><graphic xmlns:xlink="http://www.w3.org/1999/xlink" xlink:href="zookeys-661-061-g018.jpg" position="float" orientation="portrait" xlink:type="simple" id="oo_126679.jpg"/></fig><fig id="F19" position="float" orientation="portrait"><label>Figure 19.</label><caption><p>Everted vesica of <italic><tp:taxon-name><tp:taxon-name-part taxon-name-part-type="genus">Abagrotis</tp:taxon-name-part> <tp:taxon-name-part taxon-name-part-type="species">nefascia</tp:taxon-name-part></tp:taxon-name></italic>, Holotype. Scale bar: 1 mm.</p></caption><graphic xmlns:xlink="http://www.w3.org/1999/xlink" xlink:href="zookeys-661-061-g019.jpg" position="float" orientation="portrait" xlink:type="simple" id="oo_126680.jpg"/></fig><fig id="F20" position="float" orientation="portrait"><label>Figure 20.</label><caption><p>Everted vesica of <italic><tp:taxon-name><tp:taxon-name-part taxon-name-part-type="genus">Abagrotis</tp:taxon-name-part> <tp:taxon-name-part taxon-name-part-type="species">nefascia</tp:taxon-name-part></tp:taxon-name></italic>, Yakima, WA. <named-content xmlns:xlink="http://www.w3.org/1999/xlink" content-type="dwc:institutional_code" xlink:type="simple">USNM</named-content> dissection #s 148023, 148024. Scale bar: 1 mm.</p></caption><graphic xmlns:xlink="http://www.w3.org/1999/xlink" xlink:href="zookeys-661-061-g020.jpg" position="float" orientation="portrait" xlink:type="simple" id="oo_126681.jpg"/></fig><fig id="F21" position="float" orientation="portrait"><label>Figure 21.</label><caption><p>Genitalia of <italic><tp:taxon-name><tp:taxon-name-part taxon-name-part-type="genus">Abagrotis</tp:taxon-name-part> <tp:taxon-name-part taxon-name-part-type="species">crumbi</tp:taxon-name-part></tp:taxon-name></italic> (=<italic><tp:taxon-name><tp:taxon-name-part taxon-name-part-type="species">nefascia</tp:taxon-name-part></tp:taxon-name></italic>). <bold>a</bold> Holotype, ♂. <named-content xmlns:xlink="http://www.w3.org/1999/xlink" content-type="dwc:institutional_code" xlink:type="simple">USNM</named-content> dissection #36819 <bold>b</bold> Paratype, ♂. <named-content xmlns:xlink="http://www.w3.org/1999/xlink" content-type="dwc:institutional_code" xlink:type="simple">USNM</named-content> dissection #36821. Scale bars: 1 mm.</p></caption><graphic xmlns:xlink="http://www.w3.org/1999/xlink" xlink:href="zookeys-661-061-g021.jpg" position="float" orientation="portrait" xlink:type="simple" id="oo_126682.jpg"/></fig><fig id="F22" position="float" orientation="portrait"><label>Figure 22.</label><caption><p>Genitalia of <italic><tp:taxon-name><tp:taxon-name-part taxon-name-part-type="genus">Abagrotis</tp:taxon-name-part> <tp:taxon-name-part taxon-name-part-type="species">crumbi</tp:taxon-name-part> <tp:taxon-name-part taxon-name-part-type="subspecies">benjamini</tp:taxon-name-part></tp:taxon-name></italic> (Paratype). <named-content xmlns:xlink="http://www.w3.org/1999/xlink" content-type="dwc:institutional_code" xlink:type="simple">USNM</named-content> dissection #36838. <bold>a</bold> Clasper <bold>b</bold> Phallus.</p></caption><graphic xmlns:xlink="http://www.w3.org/1999/xlink" xlink:href="zookeys-661-061-g022.jpg" position="float" orientation="portrait" xlink:type="simple" id="oo_126683.jpg"/></fig><fig id="F23" position="float" orientation="portrait"><label>Figure 23.</label><caption><p>Everted vesica of <italic><tp:taxon-name><tp:taxon-name-part taxon-name-part-type="genus">Abagrotis</tp:taxon-name-part> <tp:taxon-name-part taxon-name-part-type="species">benjamini</tp:taxon-name-part></tp:taxon-name></italic>, Aquinnah, MA. <bold>a</bold> <named-content xmlns:xlink="http://www.w3.org/1999/xlink" content-type="dwc:institutional_code" xlink:type="simple">USNM</named-content> dissection #148029 <bold>b</bold> Everted vesica of <italic><tp:taxon-name><tp:taxon-name-part taxon-name-part-type="genus">Abagrotis</tp:taxon-name-part> <tp:taxon-name-part taxon-name-part-type="species">benjamini</tp:taxon-name-part></tp:taxon-name></italic>, Dartmouth, MA. <named-content xmlns:xlink="http://www.w3.org/1999/xlink" content-type="dwc:institutional_code" xlink:type="simple">USNM</named-content> dissection #148067. Cf. Figs <xref ref-type="fig" rid="F9">9d</xref> (larva), 11(adult), and 18a, b (adult).</p></caption><graphic xmlns:xlink="http://www.w3.org/1999/xlink" xlink:href="zookeys-661-061-g023.jpg" position="float" orientation="portrait" xlink:type="simple" id="oo_126684.jpg"/></fig><fig id="F24" position="float" orientation="portrait"><label>Figure 24.</label><caption><p>Female genitalia, <italic><tp:taxon-name><tp:taxon-name-part taxon-name-part-type="genus">Abagrotis</tp:taxon-name-part> <tp:taxon-name-part taxon-name-part-type="species">nefascia</tp:taxon-name-part></tp:taxon-name></italic> <named-content xmlns:xlink="http://www.w3.org/1999/xlink" content-type="dwc:institutional_code" xlink:type="simple">USNM</named-content> dissection #148066. Note presence of two signa, one reduced.</p></caption><graphic xmlns:xlink="http://www.w3.org/1999/xlink" xlink:href="zookeys-661-061-g024.jpg" position="float" orientation="portrait" xlink:type="simple" id="oo_126685.jpg"/></fig><!--PageBreak--></tp:treatment-sec><tp:treatment-sec><!--Section generated to contain objects referenced in tp:taxon-treatment.--><fig id="F9" position="float" orientation="portrait"><label>Figures 9.</label><caption><p>
              <bold>a–d</bold> Larvae of <italic><tp:taxon-name><tp:taxon-name-part taxon-name-part-type="genus">Abagrotis</tp:taxon-name-part> <tp:taxon-name-part taxon-name-part-type="species">benjamini</tp:taxon-name-part></tp:taxon-name></italic> <bold>a–c</bold> <italic>in situ</italic>, Aquinnah, MA, 2016 (P. Goldstein) <bold>d</bold> Dartmouth, MA, 2012. (M. Nelson).</p></caption><graphic xmlns:xlink="http://www.w3.org/1999/xlink" xlink:href="zookeys-661-061-g009.jpg" position="float" orientation="portrait" xlink:type="simple" id="oo_126670.jpg"/></fig></tp:treatment-sec></tp:taxon-treatment>
